# Supplementary material for: Nicotinamide Mononucleotide (NMN) Ameliorates Free Fatty Acid-Induced Pancreatic β-Cell Dysfunction via the NAD+/AMPK/SIRT1/HIF-1α Pathway
Source: Int J Mol Sci. 2024 Sep 30;25(19):10534. doi: 10.3390/ijms251910534 (PMC11476918; doi:10.3390/ijms251910534)
Supplement: Supplementary file 1 [file ijms-25-10534-s001.zip]

Archive with 1 entries (1 files):
- ijms-3217911-supplementary.pdf
